# Supplementary material for: Haloperidol Metabolite II Valproate Ester (S)-(−)-MRJF22: Preliminary Studies as a Potential Multifunctional Agent Against Uveal Melanoma
Source: J Med Chem. 2021 Sep 3;64(18):13622–32. doi: 10.1021/acs.jmedchem.1c00995 (PMC8474110; doi:10.1021/acs.jmedchem.1c00995)
Supplement: Supplementary file 2 — jm1c00995_si_002.csv [file jm1c00995_si_002.csv]

Compound_ID	SMILES	Ki ?1 (nM)	Ki ?2 (nM)	HREC IC50 (µM) 24h	HREC IC50 (µM) 48h	HREC IC50 (µM) 72h	92-1 IC50 (µM)
(±)-1	FC1=CC=C(C(OC(C(CCC)CCC)=O)CCCN2CCC(C3=CC=C(Cl)C=C3)(O)CC2)C=C1	13 ± 0.4	124 ± 11	10.5 (4.98 ± 0.02)	11.1 (4.95 ± 0.03)	10.1 (4.99 ± 0.04)	5.5 ± 0.37
(+)-1	FC1=CC=C([C@@H](OC(C(CCC)CCC)=O)CCCN2CCC(C3=CC=C(Cl)C=C3)(O)CC2)C=C1	64 ± 5.8	74 ± 6.3	9.8 (5.01 ± 0.03)	6.4 (5.19 ± 0.01)	4.4 (5.35 ± 0.01)	4.9 ± 0.29
(?)-1	FC1=CC=C([C@H](OC(C(CCC)CCC)=O)CCCN2CCC(C3=CC=C(Cl)C=C3)(O)CC2)C=C1	16 ± 1.2	56 ± 4.5	10.1 (4.97 ± 0.07)	9.0 (5.04 ± 0.01)	6.8 (5.16 ± 0.42)	4.4 ± 0.34
